# Supplementary material for: La3+’s Effect on the Surface (101) of Anatase for Methylene Blue Dye Removal, a DFT Study
Source: Molecules. 2022 Sep 27;27(19):6370. doi: 10.3390/molecules27196370 (PMC9571724; doi:10.3390/molecules27196370)
Supplement: Supplementary file 1 [file molecules-27-06370-s001.zip]

Archive with 1 entries (1 files):
- molecules-1925513-supplementary.pdf
